# Supplementary material for: Dynamic Echocardiographic Assessments Reveal Septal E/e’ Ratio as Independent Predictor of Intradialytic Hypotension in Maintenance for Hemodialysis Patients with Preserved Ejection Fraction
Source: Diagnostics (Basel). 2021 Dec 3;11(12):2266. doi: 10.3390/diagnostics11122266 (PMC8700173; doi:10.3390/diagnostics11122266)
Supplement: Supplementary file 1 [file diagnostics-11-02266-s001.zip]

Archive with 1 entries (1 files):
- diagnostics-1471820-supplementary.pdf
